# Supplementary material for: Two-Dimensional Iron Phosphorus Trisulfide as a High-Capacity Cathode for Lithium Primary Battery
Source: Molecules. 2023 Jan 5;28(2):537. doi: 10.3390/molecules28020537 (PMC9865732; doi:10.3390/molecules28020537)
Supplement: Supplementary file 1 [file molecules-28-00537-s001.zip]

Archive with 1 entries (1 files):
- molecules-2087527-supplementary.pdf
